# Supplementary material for: Primary cilia formation requires the Leigh syndrome–associated mitochondrial protein NDUFAF2
Source: J Clin Invest. 2024 Jul 1;134(13):e175560. doi: 10.1172/JCI175560 (PMC11213510; doi:10.1172/JCI175560)
Supplement: Supporting data values [file jci-134-175560-s182.xlsx]

## Sheet: Fig 1c
	RPE			NDUFAF2-/-			NDUFAF2WT
NDUFAF2 signals	95	90	97	0	0	0	97	99	94
	1ST	2ST	3ST	1ST	2ST	3ST	1ST	2ST	3ST

## Sheet: Fig 1e
	RPE			NDUFAF2-/-			NDUFAF2WT
percentages of ciliated cells	75	71	65	34	45	37	70	69	55
	1ST	2ST	3ST	1ST	2ST	3ST	1ST	2ST	3ST

## Sheet: Fig 1g
	RPE			NDUFAF2-/-			NDUFAF2WT
2 foci of CP110	25	29	30	66	55	59	30	31	27
	1ST	2ST	3ST	1ST	2ST	3ST	1ST	2ST	3ST

## Sheet: Fig 1i
	CV			PCV			NCV
RPE	64	62	63	25	17	21	11	21	16
NDUFAF2-/-	35	29	32	57	61	59	8	10	9
NDUFAF2WT	51	49	50	31	33	32	18	18	18
	1ST	2ST	3ST	1ST	2ST	3ST	1ST	2ST	3ST

## Sheet: Fig 1k
RPE	NDUFAF2-/-	NDUFAF2WT
11534.6	7377.65	5919.41	1ST
11119.7	7926.73	5647.77
10960.3	7311.25	7516.88
10927.4	4955.31	9070.79
10519.3	8703.91	6915.56
10322	6048.68	5266.48
10004.6	3609.55	6905.45
9906.72	5580.84	10284.9
9457.07	7541.82	9679.86
9304.17	7456.77	5639.25
9253.87	7297.25	10514
9231.2	8377.16	7834.2
9169.98	8281.93	6952.16
9128.5	755.682	10296.2
9083.65	4137.27	5227.36
9060.23	4428.54	7165.16
8982.73	5814.05	7898.35
8813.14	7467.45	11783.9
8743.75	2749.13	6925.64
8242.7	6908.18	7615.08
8199.72	6960.57	6750.86
6760.55	5757.39	4939.67
6449.98	5970.38	6767.89
5902.22	6733.25	5642.35
5760.33	9593.73	8783.69
5638.64	7344.42	6577.44
5595.29	4098.91	5944.13
1183.81	4392.26	5060.98
1041.95	7417.83	8805.36
4009.8	7988.62	7893.75
5045.15	4275.63	9325.19
4694.09	6605.36	6342.44
7509.16	3003.81	5106.21
5410.95	7371.16	6865.16
8694.82	7371.11	9061.04
11157.7	7344.22	6319.74
10198.6	8802.47	7050.72
6918.55	8115.46	7808.49
8083.32	8337.47	6571.18
4780.56	2753.16	7383.43
6809.32	6140.96	7291.05
6980.14	9556.95	10862.8
6723.43	3861.36	8039.18
9302.7	7504.52	7706.02
7804.77	10193	6729.66
7180.83	2262.91	5363.18
10328.5	5239.41	7190.18
10196.1	5865.38	6814.8
8251.75	7160.09	8418.13
11382.8	5644.82	5203.41
14507.6	7283.33	9220.07
7955.53	7930.42	7109.86
9096.14	8315.11	7171.16
5926	8846.84	9239.14
7430.57	6629.66	6475.14
14488.6	7971.87	5815.24
7129.44	5442.7	5903.88
6476.42	8278.64	6275.73
9061.64	6381.64	6996.43
11020.9	5175.02	6149.34
5505.98	4946.57	7951.04
8903.84	5573	5296.27
4559.45	3115.07	12092.4
7780.93	5342.56	6836.07
14797.6	3964.05	6795.84
7139.76	5446.64	6241.5
11316.3	5230.24	5558.76
6174.16	6185.43	7755.07
5521.93	4211.43	8010.66
4595.61	5386.77	4369.33
11344.5	5295.11	5983.32
7863.35	8957.44	8010.41
6583.37	8053.36	5927.41
6103.27	6995.09	6342.69
12647.5	5883.27	5106.07
10082.1	5773.29	5290.87
18567.3	5995.41	7382.48
9121.52	7192.8	11495.2
14448.2	6480.68	6768
9091.61	7506.59	5653.05
17961	7302.82	5681.36
19294.3	4805.32	7912.8
10654.1	6322.54	6431.24
14931.2	3346.55	7742.59
13709.2	4598	5340.3
18263.3	3521.4	10532.9
14572.4	4428	7398.42
16399.4	1304.14	5721.27
13407.5	5578.44	9394.76
13403.9	5317.2	6036.89
18551.6	2161	4908.41
17248.1	1815.02	5830.25
14030.9	3817.93	7321.75
16159.1	4525.7	6161.89
19624.1	5325.84	12774.9
11495.5	6684.65	10284.7
14880.3	6980.51	11991.7
18087	7982.31	6825.46
9720.19	7185.41	8111.05
6885.64	5427.68	5419.09
5019.3	8032.28	7548.82
4884.68	7747.98	6884.02
5320.8	9431.36	11370.1	2ST
7380.42	3387.38	6991.61
4841.4	5396.23	6343.57
7927.3	5464.94	6794.96
4688.23	5810.16	7884.82
6708.54	5368.61	8029.3
8906.77	5408.48	8238.02
5539.56	5308.37	8011.24
6699.47	1314.3	7460.27
6444.38	1292.72	8179.61
5549.09	1399.37	7815.66
3741.92	1335.03	7265.73
8147.55	1424.35	6791.91
9775.09	1304.9	6742.54
6535.13	1607.72	6761.94
8350.75	1433.31	9654.53
6174.6	1564.4	7341.5
13246.5	1502.41	5381.03
15026.3	1489.84	5614.76
9260.02	1332.43	7300.02
7790.25	1550.21	5317.98
7352.02	1376.44	7109.11
595.894	1472.67	6934.85
11318.3	1288.91	7540.63
10498.2	1421	5256.91
11905	1365.36	5805.57
10902.6	1356.88	8119.42
16956.9	1313.77	4227.73
9393.18	1323.58	6221.17
7579.42	1238.25	5080.71
12437.2	1459.81	5082.31
7652.15	1348.91	7527.15
7198.74	1473.94	5026.95
8403.74	1334.72	5288.26
8007.09	1674.81	8786.64
6279.98	1785.03	6937.98
11719.3	1303.34	8754.88
12322.3	1279.48	7146.92
6674.84	1344.39	5969.2
8670.99	1299.62	5486.4
9452.51	1265.77	6510.77
12506.3	1328.84	7957.51
25485.6	1256.9	6938.08
13667.9	1876.21	11624.9
16134.4	1640.42	8951.14
8031.78	1384.83	8441.88
9619.12	1299.84	6665.65
6747.25	1837.41	8017.39
6546.51	1214.38	9823.72
8255.29	1712.69	10563.2
11248.2	1787.67	9406.61
15685.4	864.212	14557.2
13384.3	964.625	5778.73
11783.8	1987.61	10365.8
9736.67	2024.16	6286.91
11991.2	2126	5888.15
11039.8	2164.61	6194.19
5005.06	2466.55	5239.07
9231.05	2923.97	12599.5
6494.21	937.938	7507.02
6286.38	3267.28	7467.42
9249.24	1367.13	4525.74
11220	4659.69	8730.98
7146.06	760.562	6399.05
8032.66	805.697	6046.63
8798.88	1023.41	9050.65
6277.91	1423.38	7143.25
6105.76	679	4283.34
5852.44	2161.19	7523.06
5594.11	591.152	7149.11
5282.79	1190.72	8419.99
5431.45	950.531	8496.69
7747.71	15712.6	7811.02
10514.7	1135.3	7388.35
9284.24	1574.74	5912.94
8207.47	1146.88	5772.79
6379.05	4651.25	5695.91
4320.44	3735.18	7990.56
8661.55	1334.74	7511.74
4849.02	4377.31	7691.03
4634.94	1006.16	5170.21
4298.17	2591.75	4888.51
3948.08	1495.12	8009.49
5114.33	3405.97	9422.06
4209.98	1419.16	6266.8
6633.89	2423.34	7505.59
7445.97	2724.56	6789.05
8611.51	3422.97	8626.68
8546.67	3724.22	12167.4
7808.37	1254.69	7576.33
5161.25	1354.64	6521.43
3204.01	1560.97	5255.84
5236.89	1083.42	8379.48
3253.92	1630.28	8733.03
7533.1	1020.56	8635.03
5928.97	1015.78	7537.6
5268.61	726.242	5803.31
7806.28	1717.19	7672.86
5962.73	2082.97	7077.66
4141.26	2041.33	9077.32
8472.28	852.969	7932.85
3372.41	1414.12	8192.06
6166.87	4006.91	7866.54
7992.68	1223.57	6890.97
7709.98	759.188	7138.29
5094.4	1406.69	5440.4
4317.57	2100.16	7319.39
7786.55	1728.03	4815.13	3ST
6112.51	2735.41	8184.37
6101.6	2328.91	5830.9
5046.02	1477.44	6322.98
5138.91	1123.25	5971.98
5980.25	1225.84	4344.76
6088.39	1558.27	4543.25
6637.48	816.767	5713.29
7170.2	1092.55	8065.78
9325.47	2859.87	7091.68
10348	1799.09	6705.57
8614.63	898.276	7245
7237.52	2881.09	6110.35
7370.81	1068.55	5532.64
8665.46	1169.03	5758.52
4195.66	957.781	7774.85
7303.1	2751.69	13563.2
5359.27	1763.26	7101.2
4177.89	2074	10497.2
6013.42	1760.64	6496.84
5015.94	968.486	5739.06
7508.1	1905.03	6702.13
6306.16	821.969	5375.98
5620.26	1662.37	4360.92
6264.09	1171.41	8120.97
4856.36	1869.53	6192.97
6199.52	2614.97	5287.08
5895.55	2006.45	6975.87
3425.1	2838.84	3308.67
3920.97	1743.07	7242.48
3523.85	2141.25	6116.85
4220.53	1640.12	5299.89
4438.84	1318.81	5995.22
6023.02	3390.22	3528.82
5595.66	1965.23	4303.8
7737.1	1638.55	8595.89
5814.67	1168.69	6241
8011.78	1572.38	9890.95
7248.2	1570.81	6937.45
8561.85	2659.66	7865.03
4701.41	1639.64	6060.98
5013.76	409.484	8438.54
6603.81	1984.11	7597.15
6864.57	1645.5	7389.12
5471.44	1097.33	5510.36
6136.52	1179.44	7581
4542.8	1193.03	8653.14
4133.49	1567.97	8317.29
4021.97	1039.73	6561.33
6028.34	2050.91	6291.17
8409.15	1927.17	7099.14
6736.69	1246.72	8216.09
5859.26	1498.22	5810.39
8958.98	1758.73	6182.9
4891.86	1630.31	4665.98
7797.28	652.576	4675.33
9052.88	1996.38	5604.21
13217.7	2680.19	6327.39
7525.85	795.781	5879.06
4242.23	752.515	1512.93
7139.23	1709.31	1596.11
5170.71	1948.4	1276.81
7232.09	1572.42	1119.21
7682.87	3189.97	1261.48
7008.06	1016.29	1506.53
9296.09	1001.5	2219.24
11903.5	1696.31	2201.59
6616.98	1910.58	3224.19
4396.87	1272.39	1327.43
5240.67	701.909	1008.14
3831.84	1122.14	1777.5
5445.75	2888.49	1808.17
5417.49	1133.44	2777.7
3612.94	834.727	2696.16
5363.43	1317.84	1406.06
5272.57	465.344	1653.23
4432.03	2765.05	1616.34
5121.11	328.193	2789.85
5952.47	799.9	3136.09
5374.75	684.733	1669.21
5193.78	1165.53	2696.56
6608.9	915.844	1507.59
6036.6	730.281	1135.09
10823.9	2286.21	1743.07
6434.89	1936.41	1420.66
7636.07	2194.55	3550.09
11145.8	3434.44	1317.52
7775.29	4182.47	1177.72
13282.1	1425.61	2906.88
5460.39	1594.14	1602.31
8656.43	958.545	1968.47
10285	1778.49	1445.27
9227.54	1029.52	1082.13
7804.12	840.062	2060.78
6592.27	1194.18	2914.56
7189.03	1134.29	1461.39
4682.2	1022.21	1879.24
9060.94	555.562	1685.67
9594.95	1494.78	1498.06
7442.27	801	1124.65
6789.65	895.031	955.906
5271.52	718.257
8600.18	754.371
4910.52	736.906
8106.15	1431.27
6481.76	611.594
9746.07	920.931
7380.3	1097.83
6038.28	1646.39
11580.9	1291.7
7772.54	1306.03
7123.91	717.094
5610.73	1224.42
13937.9	1802.76
11904.5	1012.81
8438.07	659.645
	1290.27
	1242.78
	2488.97
	554.531
	589.424
	1324.31
	1931.72
	1877.26
	6356.27
	1398.16
	2507.94
	1918.69
	2594.31
	1580.41
	1610.17
	1671.91
	2348.03
	1027.7
	1782.69
	2998.91
	2519.15
	2003.82
	2485
	2295.17
	1632.93
	675.531
	2816.48
	1992.09
	1185.33
	913.594
	2060.33
	1810
	638.969
	1635.48
	1414.27
	1449.57
	2140
	2067.16
	799.312
	807.727
	926.469
	175.406
	1907.81
	1462.28
	485.355
	578.625
	998.5

## Sheet: Fig 1m
RPE			KO			WT
4015.24	4481.42	4475.33	4888.56	4407.38	1656.62	3428.59	5631.48	3050.66
6130.87	4364.23	3102.15	4330.55	4259.18	2360.54	5920.43	6052.93	3808.22
4024.41	4831.18	4855.92	4888.56	4776.93	1726.15	2870.41	2062.55	5724.2
2090.18	4485.16	1527.81	4330.55	4070.8	2137.46	3846.93	3807.73	3131.32
2656.56	4034.88	2084.55	3320.25	3361.97	2400.84	2877.06	3428.51	2753.32
4547.55	3472.83	1914.11	3626.56	7612.36	2021.8	3724.44	2326.07	2253.47
2982.03	3966.13	3461.53	4422.67	4877.82	2434.05	9943.28	4206.18	4680.4
5008.42	5168.32	2409.74	4810.72	5215.44	2058.67	8849	2870.77	799.385
3332	3703.07	4080.87	4938.06	3818.8	2955.41	2299	2116.15	5213.61
6340.33	3227.9	1361.07	1301.45	4023.62	1297.05	2563.76	4487.1	1440.18
3420.43	2238.02	1947.66	4873.19	3783.3	3134.54	2135.88	6589.82	2555.56
2093.29	3131.32	1358.2	4924.15	4942.81	1195.97	3373.59	3787.47	3184.71
5865.72	2480.61	2612.41	4155.23	6715.27	1868.95	1653.07	3043.47	3881.95
5569.22	5763.19	2167.73	3263.64	4222.18	1255.6	3717.71	4320.54	1051.83
8202.81	2331.89	1476.42	2681.16	3391.72	1552.05	3643.84	3202.47	1669.88
4429.75	3650.15	2617.9	2065.47	4245.73	2539.64	5668.61	3156.12	1470.79
5526.78	3147.95	1841.9	1894.58	3762.82	2063.37	5166.31	3083.78	1731.33
1424.44	4759.6	1840.05	1656.41	3301.57	1772.05	6174.66	2687.46	2015.61
2658.5	2494.8	1644.3	3126.72	4121.9	2484.42	3104.59	2962.9	1353.2
3467.91	4502.39	1914.28	1438.12	4044.22	1394.76	9965.03	3447.97	1596.42
5173.12	2117.39	2052.16	3823.14	3275.85	2486.18	3762.7	2817.65	1738.26
6755.53	4795.53	4127.57	2687.25	3802.53	1517.88	2566.97	2580.38	895.488
13127	4275.83	1411.54	2766.97	5112.63	2029.73	3511.56	3046.03	1163.75
4888.75	5456.18	1899.63	4824.53	6596.2	1739.39	2361.47	4626.74	1998.58
5162.45	2754.95	1105.05	7833.19	4096.95	2825.95	4050.31	1887.44	2285.77
6273.36	6099.12	2200.18	2262.81	3264.21	1489.25	3288.88	9340.5	1593.49
4321.52	8249.46	1603.97	3469.09	3300.61	2588.15	3342.06	10089.2	2060.59
3116.8	5396.02	1874.95	4094.75	3345.76	3038.46	2738.11	2970.46	2559.3
3215.97	5058.19	3777.59	3923.23	3147.97	1768.85	3920.18	3231.88	1245.2
4533.3	7181.95	3645.67	2785.09	5135.61	2072.5	2611.34	3192.07	3036.37
2948.63	5549.36	2823.88	3468.06	2864.3	2136.18	5578.39	4191.88	1990.68
5198.42	3910.1	3463.03	2757.76	3774.26	2714.2	6811.52	4374.03	1888.42
4688.78	2756.76	1368.74	2459.81	2668.15	1261.34	7762.7	1846.68	1406.76
1848.56	2840.9	2830.13	3586.27	2324.47	1281.05	3242.69	3027.8	1424.13
6934.91	2509.6	2701.37	1779.18	4939.32	1306.8	5356.88	2870.67	1754.33
5233.94	3358.66	4916.34	2315.59	2776.18	1453.56	3974.48	4149.9	1454.4
4923.66	4895.67	3261.88	2187.07	3307.63	2014.95	2526.19	4385.2	2230.22
2754.05	3011.47	3079.34	3079.33	2796.69	2026.1	2501.81	4351.93	1528.69
14049.7	3274.31	2350.94	5127.38	4116.34	2476.78	2592.29	1221.29	2571.47
9495.28	2075.97	3151.19	1787.28	2585.07	1508.24	2916.03	3106.02	1546.7
4624.22	3082.08	1826	2539.94	2093.61	2678.97	3106	3289	1570.82
4308.64	3912.93	2200.31	2298.78	2132.57	1242.61	3694.53	3037.69	1672.8
5947.68	3032.87	2520.16	2309.34	4260.23	1649.42	1886.84	3862.83	1425.24
3732.6	4501.39	2984.61	4048.49	4221.46	2255.05	2172.58	3211.51	1775.08
7520.9	4509.95	3012.44	3030.62	1887.88	1449.76	1896.35	3591.61	1607.44
2793.83	5387.45	5776.47	2386	2735.41	1893.26	2810.83	2443.35	972.1
3147.6	5212.34	5381.97	4597.45	3292.61	1337.15	3467.97	4436.68	2630.78
5544.72	2986.36	4137.74	2853.81	3622.03	1460.9	3856.3	3373.38	1391.46
2359.62	8853.49	3254.53	2002.39	3247.67	1001.95	2596.06	4446.32	1740.24
2887.57	3590.4	3613.71	3723.28	4202.35	1795.78	2610.78	2924.53	2888.1
3022.81	2067.81	4059.68	2576.57	2833.26	1697.78	5718.65	3982.47	1579.42
4065.74	3934.62	2778.78	2139.22	3583.71	1512.7	2884.91	3966.85	1075.38
3986.66	3562.18	2200.32	3713.07	2196.74	1798.73	6779.41	3693.46	1574.26
4826.88	3289.39	7450.86	4247.94	3513.45	3317.97	2441.68	3750.34	2585.97
8197.69	3712.97	3646.79	1226.55	2350.12	2399.71	2603.41	3945.16	1921.53
2960.56	2302.03	1890.19	2096.16	3631.44	1326.53	1277.76	2611.77	1436.33
6400.84	4482.61	4225.24	1744.21	2503.15	715.297	2967.66	3338.64	1874.88
6443.67	5826.45		1405.72	3072.82	1950.44	2940.24	3673.64	1960.36
5076.12	3692.26		1608.03	3636.72	1615.44	1450.09	3391.61	1946.34
2901.38	9964.85		1342.81	5476.95	2487.44	4645.35	2977.34	1652.68
3289.74	2792.15		2020.93	5866.33	1916.62	4510.45	3615.02	2372.44
6356.59	3198.39		2569.06	3021.64	2106.22	2012.94	3825.22	2856.26
4934	4040.87		2490.9	3115.79	1251.88	1712.47	1852.45	1517.71
6212.93	3418.2		1288.36	1910.51	1061	1549.36	2837.85	1790.38
2407.09	5015.4		2624.25	5916.31	1220	2980.19	2632.5	1269.38
6426.81	3891.46		3941.12	3548.4	1815.03	4109.14	2720.93	1857.35
7448.88	4231.77		2535.73	2701.41	932.488	1803.09	3585.61	1945.42
2744.07	3437.03		3735.27	3949.79	1719.42	3486.13	1835.53	2268.47
4769.16	3206		2959.31	3044.57	705.628	2122.51	2979.28	2402.18
6079.76	5093.24		2393.97	2975.12	2240.23	1368.69	3773.15	1231
2426.46	2864.45		2407.27	3818.14	2294.1	3275.69	4047.55	1977.92
1716.66	3798.78		2090.47	4131.52	1054.66	1599.52	2818.9	2143.53
3651.67	4638.63		4223.09	3954.39	941.462	2294.91	2776.54	1876.1
4791.34	4120.4		3617.42	3412.51	1794.42	1562.3	3479.35	1983.44
6898.97	5268.52		2921	4529.37	2846.89	3468.73	2122.07	4715.7
5722.06	4037.12		5303.78	2756.26	1492.08	3436.45	2269.73	11068.9
3245.52	5168.65		2688.25	3888.18	759.079	3260.64	6224.02	12029.5
3496.34	7400.59		4752.69	3654.2	1407.39	2398.38	6217.92	6586.88
4453.19	5190.77		3582.22	2851.66	1991.78	1316.64	3383.54	6319.32
5823.09	2880.85		4488.69	2586.15	1158.15	5654.25	4833.46	4625.3
3816.36	7735.32		1099.72	3052.41	772.634	5213.55	3150.98	3723.9
1715.21	4243.26		4284.19	2908.68	1245.62	2181	13303.2	3220.75
4910.62	4075.02		2297.34	3824.16	1369.92	1670.36	9235.68	3906.03
4160.91	2704.98		2896.62	3118.65	942	4068.23	4153.73	2563.51
4882.81	9865.92		4492.78	3804.76	2628.9	2824.23	3481.56	10476.6
4634	3929.31		3183.69	4414.45	747.049	3551.71	4410.38	5815.81
5701.44	2291.89		6049	2618	3798.17	4912.29	5675.29	3857.38
3306.91	4770		6412.97	3719.26	3848.28	8029.97	3698.45	4091.59
6533.12	9386.16		3178.19	3186.85	2439.31	6635.58	3169.11	3170.2
7085.31	5919.9		1760.58	4242.1	2904.87	6899.1	4860.9	4652.52
3772.26	3005.34		2735.13	2685.93	3626.1	1931.61	2517.78	3291.3
3145.91	3173.15		2388.31	3684.86	3271.95	5842.61	3090.18	2284.22
9675.72	3745		997.114	3717.4	2299.85	3912.24	2974.8	6169.08
6396.19	2419.83			3926		3136.59	2159.3	4547.02
3814.44	3227.68			2847.78		2990.59	4631.72	2494.64
2100.26	6325.95			2390.31		3239.32	3087.39	2324.07
1614.3	8392.55			3317.85		3154.07	3584.65	2593.78
7462.41	5095.66			3959.37		3989.1	3994.8	2750.47
2808.72				2913.56		5047.22	4162.37	3661.18
5291.34						3741.84	2611.47	4527.15
2518.1						4089.37	4892.98	3088.62
						4329.54	4212.1	2532.85
						3195.25	2853.64	2086.39
						3410.22	2678.82	5176.68
						4101.15	4094.18	3382.77
						4951.95	2137.57	1693.16
						4626.48	2906.27	3813.26
						4546.16	3771.37	4091
						2329.95
						4293.9
						3667.22
						2634.18
						4153.84
						3879.68
						3508.95
						3528.72
						3394.74
						3748.72
						3178
						4163.37
						3996.57
						4125.95
						4042.32
						4208.93

## Sheet: Fig 1o
RPE			KO			WT
5443.56	5980.57	6315.41	7843.42	6575.56	7824.38	8206.43	5964.6	5483.49
7286.73	7212.66	6867.8	4972.12	3535.59	2986.5	5673.74	7634.33	10015.9
5143.88	8638.88	10523.1	4645.6	9199.37	4080.15	8018.46	3170.12	3549.66
4354.92	6826.34	6969.9	3913.14	7462.45	7406.69	6419.44	7440.98	3368.32
6123.56	7475.57	7900	3701.19	7296.76	4672.81	6258.56	5881.19	4511.43
6249.69	7982.05	6526.16	2341.67	5678.54	4946.8	9584.42	7689.9	6097.48
6776	5866.48	5863.61	3345.15	3125.02	5661.46	7229.46	5881.19	3477.32
7434.65	7292.88	6470.52	4414.23	4814.68	6103.74	5505.84	7440.98	10198.1
6624.48	10487.8	7564	5261.65	6371.38	2942.88	8163.27	7689.9	3772.61
8160.04	4292.58	4632.37	4586.81	3425.6	3618.86	8043	6703.54	5813.57
7419.35	6002.26	6327.77	5873.65	5464.79	3116.73	4921.88	8438.7	9847.36
8562.19	4611.14	10101	4172.46	6188.83	3580.59	8825.89	4845.93	6235.68
8735.74	11767.7	7354.37	4881.04	6160.34	6108.15	4349.22	6207.98	3381.88
5919.7	4229.52	3353.5	3310.33	4932.07	2860.81	10186	6382.37	4952.7
7259.72	5885.16	4895.98	5531.46	4581.7	3174.15	9052.27	8722.44	5849.15
4427.04	5886.86	4841.34	5325.32	5693.82	4650.54	8640.44	12583.4	9922.05
5913.65	4977.9	6386.12	4071.63	4565.66	5121.08	6690.73	3912.24	6484.79
3489.11	4360.98	5489.23	3600.21	3476.8	6164.04	9073.62	6165.38	4206.4
5725.41	4270.86	6399.93	4538	4446.2	5351.19	7100.85	4322.4	5403.4
7351.12	5184.07	6576.91	7699.92	4337.42	3867.04	5444.65	3868.43	4791.59
5994.23	3799.78	6491.61	6149.23	3963.9	9657.69	5294.07	3984.87	6093.05
4172.85	5303.64	5175.56	5666.52	4787.12	3987.77	7028.62	5220.98	6568.32
2945.96	4528.16	6093.55	7278.04	4213.2	3407.85	5757.46	6728.37	3170.39
5443.04	6848.59	6443.17	3677.12	4711.68	5620.07	11421	6096.19	5108.12
7970.85	6760.33	5812.88	4318.42	3390.74	4590.38	4083.5	5638.2	8281.1
5531.08	4597.02	5783.47	4720.67	6838.8	5213.75	8624.48	7719.24	5347.46
6000.33	3175.49	9004.93	7433.62	9158.44	4171	9051.74	3710.66	9559.71
7230.15	3797.02	7002.6	4520.63	5185.88	8730.35	2309.29	6550.71	8501.79
5949.54	7514.73	4787.74	6571.96	7114.05	5378.04	9572.21	7322.05	12742
7371.92	3063.43	6574.32	3978.65	5672.61	4630.58	8279.68	8979.83	5550.98
6765.56	3791.83	5640.32	9447.42	5234.66	4975.85	9733	7457.19	4932.17
5043.46	4147.4	8081.6	4257.38	9729.71	4252.82	7081.58	5031.05	9035.7
5797.92	7259.83	8724.27	7345.08	5735.79	7130.85	5811.26	7713.2	8971.71
5515.81	5576.52	6459.65	4193.58	12430.8	6656.67	2558.8	5160.84	6078.5
7046.52	7408.4	5236.48	8318.44	6345.05	339.852	7924.4	8542.33	4504.9
4463.22	5698.14	5240.23	4740.96	6291.2	5894.7	3600.88	4623.08	4327.55
5350.5	5217.49	7550.14	5720.85	4342.21	6889.81	5146.65	7134.3	7881.82
5572.59	8376.6	5369.15	4204.05	4560.5	6470.11	6125.35	6179.36	6919.76
5715.81	6637.15	7604.36	3973.4	6670.49	8171.8	5433.43	6149.23	7394.55
5987.8	7274.04	6038.43	5241.44	4901.64	5246.19	8594.89	6263.02	2300.45
7330.07	3714.02	7798.32	3715.12	4874.74	7301.52	6100.21	4131.25	3599.2
5114.88	5809.9	6794.37	3336.14	5073.24	10056.9	7362.62	6605.1	10202.8
13158.2	6114.21	3704.47	4986	3750.82	9683.89	5495.64	8950.68	8110.35
4294.52	7585.76	4565.02	6729.49	5249.07	8406.46	5414.14	7569.51	5604.07
6551.08	3514.28	8406.55	6187.31	9511.02	5719.74	7819.7	2880.4	5452.56
7915.2	6155.07	8513.21	4261.24	8255.33	4528.62	6930.85	5436.68	3601.42
4256.85	601	7042.07	3493.8	3252.93	6760.64	5488.62	6790.9	8933.69
4698.85	6235.63	5898.91	7179.57	6313.86	5292.19	3608.64	4571.32	6790.18
4535.44	5945.78	15434	8497.52	7236.32	6737.08	5408.74	3594.95	9134.6
6606.96	3231.52	7343.22	6826.23	6256.88	6388.63	5932.32	6613.17	7457.88
4012.57	7055.98	7541.93	3766.05	7762.51	8260.41	6020.48	5378.02	9204.71
5836.4	7950.15	4724.02	5080.76	8365.62	6765.93	6377.5	4944.5	8016.41
7549.28	5002.59	6232.88	9703.02	9082.52	8655.04	4532.62	4198.52	5739.98
6604.88	7597.8	8420.67	6577.93	6880	4625.36	3295.48	5862.24	5955.29
6653.63	5997.76	4736.05	5371.24	6657.64	3861.27	6321.62	6992.19	8566.05
8012.58	7710.17	6042.29	7121	5652.46	4398.15	7953.63	5516.67	7539.07
9329.46	7981.72	5367	2536.54	5731.38	6028.69	9573.04	5809.79	10423.2
8361.88	6683.5	7877.83	7971.5	7324.27	6569.42	3737	4664.8	6129.5
7695.26	6468.18	8438.38	4084.47	4727.64	7636.75	5201.65	6794.37	5730.21
6854.44	4706.34	9392.05	6528.91	8978.8	8551.04	5815.22	9410.7	4099.54
6745.39	8311.59	4537.72	2706.19	10257.1	10080.3	4489.77	4430.22	8876.1
7044.39	6055.21	4296.1	3590.88	2940.19	5772.96	8543.04	8558.29	10078
6834.46	9105.73	425.69	3585.98	7085.98	5687.89	3053.5	8187.4	4904.17
11435	3351.17	9154.05	4481.31	3448.29	3845.8	5634.54	9438.2	6999.2
5016.88	5065.45	8507.57	5473.66	6948.61	7140.67	10062.4	8762.11	5087.1
5530.26	5819.39	9425.98	7744.85	4033.36	4049.42	347.731	7675.07	4930.66
4198.93	11001.6	7536.64	3899.88	3980.76	5623.96	5160.64	3894.21	6286.67
2734.88	6646.24	4848.75	3462.6	4936.32	9002.77	8229	4760.81	5934.78
5166.73	8677.05	5221.93	5685	7638.48	6396.19	4141.38	7836.44	6942.98
4009.58	6684.59	7409.8	4001.19	7269.73	5084.88	7160.41	8446.73	3670.54
6829.3	8779.36	6180.52	6812.64	7020.81	3493.37	10061.2	3755.66	8880.9
8148.83	4830.34	7520.98	4339.69	6933.1	5494.95	10287.5	3801.43	4709.79
6869.07	2919.34	6891.15	5492.85	3815.14	4969.19	7638.7	5007.73	8647.12
6844.96	3791.86	5171.5	5712.1	7301.98	5967.02	4550.62	8538.24	6760.57
4117.54	10249.7	6525.37	6916.81	8919.43	4161.29	3462.12	8511.2	5232.95
4728.33	5560.46	6041.37	6284.61	5413.29	3798.02	5587.04	6832.98	6619.95
6046.78	5876.15	6128.6	6974.05	5191.95	5939.02	5601.48	9868.1	4679.72
5039.62	7623.27	8185.35	3639.98	4366.67	4031.07	8654.88	4765.25	4695.17
5882.12	5331.57	6183.78	4404.18	4908.24	4757.75	10105.1	7227.07	8133.92
4831.15	3617.14	6020.02	5581.31	6961.62	5589.24	5438.04	5964.93	5071.41
5187.79	6228.51	6729.74			4073.2	7667.22	4458.48	7641.51
5329.38	4670.07	10165.1				8226.89	5305.6	5324.76
5372.32	4071.56	4816.71				7447.42	5993.24	8554.37
8466.3	7614.2	8371.27				7310.26	4585.37	3586.63
4928.25	1217.68	9339.45				5134.86	5342.15	8820.6
7829.42	7076.62	9385.85				7953.22	5925.57	4618.7
5427.83	7225.27	7464.76				7767.81	6867.98	6719.42
2620.16	1578.4	5808.89				5693.58	4509.75	9080.38
2945.24	3413.4	8013.62				7870.78	6364.3	6851.43
6583.95	4342.9	4268.52				5951.96	9077.05	9183.86
6348.38	7665.14	5462.5				5768.04	7261.16	3455.2
4951.02	7082.79	7734.85				7643.14	8444.95	5177.07
9930.74	5426.4	8367.4				6391.12	5768.05	6452.81
7483.17	4205.23	8661.8				6970.78	5874.74	8261.09
8330.57	6980.2	8391.17				6194.89	3423.86	4982.64
7778.48	6421.32	7326.65				5324.15	3710.88	6545.86
6840.74	3769.97	7448.5				6518.41	6779.1	8598.7
8696.15	7392.32	7417.17				3952.67	4715.76	5751.44
7556.4	5344.02	7405.36				6165.42	7017.15	7226
8195.53	6013.39	6842.5				5761.46	8744.27	4432.25

## Sheet: Fig 2c
	Ctrl			MO-1			MO-2			MO-1+WT mRNA			p53
body curve	0	0	0	80	60	70	34	20	27	17	17	17	10	10	11
	1ST	2ST	3ST	1ST	2ST	3ST	1ST	2ST	3ST	1ST	2ST	3ST	1ST	2ST	3ST

## Sheet: Fig 2e
	Ctrl			MO-1			MO-2			MO-1+WT mRNA			P53
Pericardial effusion	0	0	5	90	80	70	60	40	50	9	10	11	10	15	8
	1ST	2ST	3ST	1ST	2ST	3ST	1ST	2ST	3ST	1ST	2ST	3ST	1ST	2ST	3ST

## Sheet: Fig 2g
	Ctrl			MO-1			MO-2			MO-1+WT mRNA			P53
ciliated cell in KV	27	24	25	2	5	3	9	7	8	20	21	22	26	23	20
	1ST	2ST	3ST	1ST	2ST	3ST	1ST	2ST	3ST	1ST	2ST	3ST	1ST	2ST	3ST

[truncated: 37 more sheets: Fig 3e, Fig 3g, Fig 4c, Fig 4d, Fig.4e, Fig.4h, Fig.4i, Fig.5a, Fig.5b, Fig.5c, Fig.5e, Fig.5f, Fig.6d, Sup Fig.2b, Sup Fig.2c, Sup Fig.2d, Sup Fig.3b, Sup Fig.3d, Sup Fig.3h, Sup Fig.3j …]
